# Supplementary material for: Ribosome-bound Get4/5 facilitates the capture of tail-anchored proteins by Sgt2 in yeast
Source: Nat Commun. 2021 Feb 4;12:782. doi: 10.1038/s41467-021-20981-3 (PMC7862611; doi:10.1038/s41467-021-20981-3)
Supplement: Supplementary file 6 — Source Data [file 41467_2021_20981_MOESM6_ESM.xlsx]

## Sheet: Fig 1a
uncropped Western-blots of Fig 1a
Fig 1a
performed in triplicate
anti-Get4
anti-Get5
anti-Rpl35
anti-Pgk1

## Sheet: Fig 1b
Fig 1b	anti-Get4	anti-Get5

## Sheet: Fig 1c
Fig 1c	80S		Table of results				80S triplicate seperate		Anisotropy curve					Table of results
Anisotropy curve			One site binding (hyperbola) [2]							1	2	3		One site binding (hyperbola) [2]
	1		Best-fit values						0	0.238685	0.249775	0.243763		Best-fit values
0	0.243547		Y0	0.2435					0.000500501	0.238978	0.250044	0.243935		Y0	0.2387	0.2498	0.2438
0.000500501	0.243803		Bmax	0.0571					0.001001	0.239268	0.25031	0.244106		Bmax	0.0635	0.03884	0.07913
0.001001	0.244056		Kd	0.1112					0.0015015	0.239555	0.250572	0.244276		Kd	0.1081	0.07162	0.2301
0.0015015	0.244308		Std. Error						0.002002	0.239839	0.250831	0.244446		Std. Error
0.002002	0.244557		Y0	0.003186					0.0025025	0.240121	0.251086	0.244614		Y0	0.00471	0.003356	0.005528
0.0025025	0.244804		Bmax	0.005595					0.003003	0.240401	0.251338	0.244783		Bmax	0.008253	0.00468	0.01993
0.003003	0.245048		Kd	0.04207					0.0035035	0.240678	0.251586	0.24495		Kd	0.05934	0.0334	0.167
0.0035035	0.245291		95% CI (profile likelihood)						0.004004	0.240952	0.251831	0.245117		95% CI (asymptotic)
0.004004	0.245531		Y0	0.2368 to 0.2500					0.0045045	0.241225	0.252073	0.245282		Y0	0.2237 to 0.2537	0.2405 to 0.2591	0.2284 to 0.2591
0.0045045	0.24577		Bmax	0.04635 to 0.07230					0.00500501	0.241494	0.252312	0.245448		Bmax	0.03724 to 0.08977	0.02584 to 0.05183	0.02380 to 0.1345
0.00500501	0.246006		Kd	0.05446 to 0.2679					0.00550551	0.241762	0.252547	0.245612		Kd	0.000 to 0.2970	0.000 to 0.1643	0.000 to 0.6937
0.00550551	0.246241		Goodness of Fit						0.00600601	0.242026	0.25278	0.245776		Goodness of Fit
0.00600601	0.246473		Degrees of Freedom	17					0.00650651	0.242289	0.253009	0.245939		Degrees of Freedom	3	4	4
0.00650651	0.246703		R squared	0.9008					0.00700701	0.242549	0.253236	0.246102		R squared	0.9682	0.9507	0.9375
0.00700701	0.246932		Sum of Squares	0.0006398					0.00750751	0.242808	0.25346	0.246264		Sum of Squares	7.929e-05	5.141e-05	0.0001804
0.00750751	0.247158		Sy.x	0.006135					0.00800801	0.243063	0.25368	0.246425		Sy.x	0.005141	0.003585	0.006716
0.00800801	0.247383		Constraints						0.00850851	0.243317	0.253899	0.246585		Constraints
0.00850851	0.247605		Bmax	Bmax > 0					0.00900901	0.243569	0.254114	0.246745		Bmax	Bmax > 0	Bmax > 0	Bmax > 0
0.00900901	0.247826		Kd	Kd > 0					0.00950951	0.243818	0.254327	0.246904		Kd	Kd > 0	Kd > 0	Kd > 0
0.00950951	0.248045								0.01001	0.244065	0.254537	0.247062
0.01001	0.248262		Number of points						0.0105105	0.24431	0.254745	0.24722		Number of points
0.0105105	0.248478		# of X values	21					0.011011	0.244554	0.25495	0.247377		# of X values	7	7	7
0.011011	0.248692		# Y values analyzed	20					0.0115115	0.244795	0.255153	0.247534		# Y values analyzed	6	7	7
0.0115115	0.248903								0.012012	0.245034	0.255353	0.247689
0.012012	0.249114		0	0.241949	0.252	0.238			0.0125125	0.245271	0.255551	0.247845
0.0125125	0.249322		0.02	0.243761	0.254	0.258			0.013013	0.245506	0.255746	0.247999		80S seperate
0.013013	0.249529		0.05	0.257854	0.265	0.26			0.0135135	0.245739	0.255939	0.248153		0	0.241949	0.252	0.238
0.0135135	0.249734		0.1		0.275	0.262			0.014014	0.24597	0.25613	0.248306		0.02	0.243761	0.254	0.258
0.014014	0.249938		0.2	0.285634	0.282	0.283			0.0145145	0.2462	0.256319	0.248459		0.05	0.257854	0.265	0.26
0.0145145	0.250139		0.4	0.288822	0.28	0.289			0.015015	0.246427	0.256506	0.248611		0.1		0.275	0.262
0.015015	0.25034		0.5	0.287498	0.283	0.302			0.0155155	0.246653	0.25669	0.248762		0.2	0.285634	0.282	0.283
0.0155155	0.250538								0.016016	0.246877	0.256872	0.248913		0.4	0.288822	0.28	0.289
0.016016	0.250736								0.0165165	0.247099	0.257052	0.249063		0.5	0.287498	0.283	0.302
0.0165165	0.250931								0.017017	0.247319	0.257231	0.249213
0.017017	0.251125								0.0175175	0.247538	0.257407	0.249362
0.0175175	0.251318								0.018018	0.247755	0.257581	0.24951
0.018018	0.251509								0.0185185	0.24797	0.257753	0.249658
0.0185185	0.251698								0.019019	0.248183	0.257924	0.249805
0.019019	0.251887								0.0195195	0.248395	0.258092	0.249952
0.0195195	0.252073								0.02002	0.248605	0.258259	0.250098
0.02002	0.252259								0.0205205	0.248813	0.258424	0.250243
0.0205205	0.252442								0.021021	0.24902	0.258587	0.250388
0.021021	0.252625								0.0215215	0.249225	0.258748	0.250532
0.0215215	0.252806								0.022022	0.249429	0.258908	0.250676
0.022022	0.252986								0.0225225	0.249631	0.259066	0.250819
0.0225225	0.253164								0.023023	0.249832	0.259222	0.250961
0.023023	0.253341								0.0235235	0.250031	0.259377	0.251103
0.0235235	0.253517								0.024024	0.250228	0.25953	0.251245
0.024024	0.253691								0.0245245	0.250424	0.259681	0.251386
0.0245245	0.253865								0.025025	0.250619	0.259831	0.251526
0.025025	0.254036								0.0255255	0.250812	0.259979	0.251666
0.0255255	0.254207								0.026026	0.251003	0.260126	0.251805
0.026026	0.254376								0.0265265	0.251194	0.260271	0.251943
0.0265265	0.254545								0.027027	0.251383	0.260415	0.252082
0.027027	0.254712								0.0275275	0.25157	0.260557	0.252219
0.0275275	0.254877								0.028028	0.251756	0.260698	0.252356
0.028028	0.255042								0.0285285	0.251941	0.260838	0.252493
0.0285285	0.255205								0.029029	0.252124	0.260976	0.252629
0.029029	0.255367								0.0295295	0.252306	0.261112	0.252764
0.0295295	0.255528								0.03003	0.252487	0.261248	0.252899
0.03003	0.255688								0.0305305	0.252666	0.261382	0.253034
0.0305305	0.255847								0.031031	0.252844	0.261515	0.253168
0.031031	0.256005								0.0315315	0.253021	0.261646	0.253301
0.0315315	0.256161								0.032032	0.253197	0.261776	0.253434
0.032032	0.256317								0.0325325	0.253371	0.261905	0.253566
0.0325325	0.256471								0.033033	0.253544	0.262033	0.253698
0.033033	0.256624								0.0335335	0.253716	0.262159	0.253829
0.0335335	0.256777								0.034034	0.253886	0.262285	0.25396
0.034034	0.256928								0.0345345	0.254056	0.262409	0.254091
0.0345345	0.257078								0.035035	0.254224	0.262532	0.254221
0.035035	0.257227								0.0355355	0.254391	0.262654	0.25435
0.0355355	0.257375								0.036036	0.254557	0.262774	0.254479
0.036036	0.257522								0.0365365	0.254722	0.262894	0.254607
0.0365365	0.257668								0.037037	0.254886	0.263012	0.254735
0.037037	0.257813								0.0375375	0.255048	0.26313	0.254863
0.0375375	0.257958								0.038038	0.255209	0.263246	0.25499
0.038038	0.258101								0.0385385	0.25537	0.263361	0.255116
0.0385385	0.258243								0.039039	0.255529	0.263475	0.255242
0.039039	0.258384								0.0395395	0.255687	0.263589	0.255368
0.0395395	0.258525								0.04004	0.255844	0.263701	0.255493
0.04004	0.258664								0.0405405	0.256	0.263812	0.255618
0.0405405	0.258802								0.041041	0.256155	0.263922	0.255742
0.041041	0.25894								0.0415415	0.256309	0.264031	0.255866
0.0415415	0.259077								0.042042	0.256462	0.26414	0.255989
0.042042	0.259212								0.0425425	0.256614	0.264247	0.256112
0.0425425	0.259347								0.043043	0.256765	0.264353	0.256234
0.043043	0.259481								0.0435435	0.256915	0.264459	0.256356
0.0435435	0.259614								0.044044	0.257063	0.264563	0.256478
0.044044	0.259747								0.0445445	0.257211	0.264667	0.256599
0.0445445	0.259878								0.045045	0.257358	0.264769	0.256719
0.045045	0.260009								0.0455455	0.257504	0.264871	0.256839
0.0455455	0.260139								0.046046	0.257649	0.264972	0.256959
0.046046	0.260267								0.0465465	0.257794	0.265072	0.257079
0.0465465	0.260396								0.047047	0.257937	0.265172	0.257197
0.047047	0.260523								0.0475475	0.258079	0.26527	0.257316
0.0475475	0.260649								0.048048	0.25822	0.265368	0.257434
0.048048	0.260775								0.0485485	0.258361	0.265465	0.257551
0.0485485	0.2609								0.049049	0.2585	0.265561	0.257669
0.049049	0.261024								0.0495495	0.258639	0.265656	0.257785
0.0495495	0.261148								0.0500501	0.258777	0.26575	0.257902
0.0500501	0.26127								0.0505506	0.258914	0.265844	0.258018
0.0505506	0.261392								0.0510511	0.25905	0.265937	0.258133
0.0510511	0.261513								0.0515516	0.259185	0.266029	0.258248
0.0515516	0.261633								0.0520521	0.259319	0.26612	0.258363
0.0520521	0.261753								0.0525526	0.259453	0.266211	0.258477
0.0525526	0.261872								0.0530531	0.259585	0.266301	0.258591
0.0530531	0.26199								0.0535536	0.259717	0.26639	0.258705
0.0535536	0.262108								0.0540541	0.259848	0.266478	0.258818
0.0540541	0.262224								0.0545546	0.259979	0.266566	0.25893
0.0545546	0.26234								0.0550551	0.260108	0.266653	0.259043
0.0550551	0.262456								0.0555556	0.260237	0.26674	0.259154
0.0555556	0.26257								0.0560561	0.260365	0.266826	0.259266
0.0560561	0.262684								0.0565566	0.260492	0.266911	0.259377
0.0565566	0.262797								0.0570571	0.260618	0.266995	0.259488
0.0570571	0.26291								0.0575576	0.260744	0.267079	0.259598
0.0575576	0.263022								0.0580581	0.260868	0.267162	0.259708
0.0580581	0.263133								0.0585586	0.260992	0.267244	0.259818
0.0585586	0.263244								0.0590591	0.261116	0.267326	0.259927
0.0590591	0.263354								0.0595596	0.261238	0.267407	0.260036
0.0595596	0.263463								0.0600601	0.26136	0.267488	0.260144
0.0600601	0.263572								0.0605606	0.261481	0.267568	0.260252
0.0605606	0.26368								0.0610611	0.261602	0.267647	0.26036
0.0610611	0.263787								0.0615616	0.261721	0.267726	0.260467
0.0615616	0.263894								0.0620621	0.26184	0.267804	0.260574
0.0620621	0.264								0.0625626	0.261959	0.267882	0.260681
0.0625626	0.264106								0.0630631	0.262076	0.267959	0.260787
0.0630631	0.264211								0.0635636	0.262193	0.268035	0.260893
0.0635636	0.264315								0.0640641	0.26231	0.268111	0.260998
0.0640641	0.264419								0.0645646	0.262425	0.268187	0.261103
0.0645646	0.264522								0.0650651	0.26254	0.268261	0.261208
0.0650651	0.264624								0.0655656	0.262654	0.268336	0.261313
0.0655656	0.264726								0.0660661	0.262768	0.268409	0.261417
0.0660661	0.264828								0.0665666	0.262881	0.268482	0.26152
0.0665666	0.264929								0.0670671	0.262993	0.268555	0.261624
0.0670671	0.265029								0.0675676	0.263105	0.268627	0.261727
0.0675676	0.265129								0.0680681	0.263216	0.268699	0.26183
0.0680681	0.265228								0.0685686	0.263326	0.26877	0.261932
0.0685686	0.265326								0.0690691	0.263436	0.268841	0.262034
0.0690691	0.265425								0.0695696	0.263545	0.268911	0.262136
0.0695696	0.265522								0.0700701	0.263654	0.26898	0.262237
0.0700701	0.265619								0.0705706	0.263761	0.269049	0.262338
0.0705706	0.265716								0.0710711	0.263869	0.269118	0.262438
0.0710711	0.265811								0.0715716	0.263975	0.269186	0.262539
0.0715716	0.265907								0.0720721	0.264082	0.269254	0.262639
0.0720721	0.266002								0.0725726	0.264187	0.269321	0.262738
0.0725726	0.266096								0.0730731	0.264292	0.269388	0.262838
0.0730731	0.26619								0.0735736	0.264397	0.269454	0.262937
0.0735736	0.266283								0.0740741	0.2645	0.26952	0.263035
0.0740741	0.266376								0.0745746	0.264604	0.269585	0.263134
0.0745746	0.266468								0.0750751	0.264706	0.26965	0.263232
0.0750751	0.26656								0.0755756	0.264808	0.269714	0.263329
0.0755756	0.266652								0.0760761	0.26491	0.269778	0.263427
0.0760761	0.266742								0.0765766	0.265011	0.269842	0.263524
0.0765766	0.266833								0.0770771	0.265111	0.269905	0.263621
0.0770771	0.266923								0.0775776	0.265211	0.269968	0.263717
0.0775776	0.267012								0.0780781	0.265311	0.27003	0.263813
0.0780781	0.267101								0.0785786	0.26541	0.270092	0.263909
0.0785786	0.26719								0.0790791	0.265508	0.270154	0.264004
0.0790791	0.267278								0.0795796	0.265606	0.270215	0.2641
0.0795796	0.267365								0.0800801	0.265703	0.270276	0.264195
0.0800801	0.267452								0.0805806	0.2658	0.270336	0.264289
0.0805806	0.267539								0.0810811	0.265896	0.270396	0.264383
0.0810811	0.267625								0.0815816	0.265992	0.270455	0.264477
0.0815816	0.267711								0.0820821	0.266087	0.270514	0.264571
0.0820821	0.267796								0.0825826	0.266182	0.270573	0.264664
0.0825826	0.267881								0.0830831	0.266276	0.270631	0.264757
0.0830831	0.267965								0.0835836	0.26637	0.270689	0.26485
0.0835836	0.268049								0.0840841	0.266463	0.270747	0.264943
0.0840841	0.268133								0.0845846	0.266556	0.270804	0.265035
0.0845846	0.268216								0.0850851	0.266648	0.270861	0.265127
0.0850851	0.268299								0.0855856	0.26674	0.270918	0.265218
0.0855856	0.268381								0.0860861	0.266831	0.270974	0.26531
0.0860861	0.268463								0.0865866	0.266922	0.27103	0.265401
0.0865866	0.268544								0.0870871	0.267012	0.271085	0.265491
0.0870871	0.268625								0.0875876	0.267102	0.27114	0.265582
0.0875876	0.268706								0.0880881	0.267192	0.271195	0.265672
0.0880881	0.268786								0.0885886	0.267281	0.271249	0.265762
0.0885886	0.268866								0.0890891	0.26737	0.271303	0.265851
0.0890891	0.268945								0.0895896	0.267458	0.271357	0.265941
0.0895896	0.269024								0.0900901	0.267545	0.27141	0.26603
0.0900901	0.269103								0.0905906	0.267633	0.271464	0.266119
0.0905906	0.269181								0.0910911	0.267719	0.271516	0.266207
0.0910911	0.269259								0.0915916	0.267806	0.271569	0.266295
0.0915916	0.269336								0.0920921	0.267892	0.271621	0.266383
0.0920921	0.269414								0.0925926	0.267977	0.271673	0.266471
0.0925926	0.26949								0.0930931	0.268062	0.271724	0.266558
0.0930931	0.269567								0.0935936	0.268147	0.271775	0.266645
0.0935936	0.269643								0.0940941	0.268231	0.271826	0.266732
0.0940941	0.269718								0.0945946	0.268315	0.271877	0.266819
0.0945946	0.269793								0.0950951	0.268398	0.271927	0.266905
0.0950951	0.269868								0.0955956	0.268481	0.271977	0.266991
0.0955956	0.269943								0.0960961	0.268564	0.272026	0.267077
0.0960961	0.270017								0.0965966	0.268646	0.272076	0.267162
0.0965966	0.270091								0.0970971	0.268728	0.272125	0.267248
0.0970971	0.270164								0.0975976	0.268809	0.272174	0.267333
0.0975976	0.270237								0.0980981	0.26889	0.272222	0.267417
0.0980981	0.27031								0.0985986	0.268971	0.27227	0.267502
0.0985986	0.270382								0.0990991	0.269051	0.272318	0.267586
0.0990991	0.270454								0.0995996	0.269131	0.272366	0.26767
0.0995996	0.270526								0.1001	0.269211	0.272413	0.267754
0.1001	0.270597								0.100601	0.26929	0.27246	0.267837
0.100601	0.270668								0.101101	0.269368	0.272507	0.26792
0.101101	0.270739								0.101602	0.269447	0.272554	0.268003
0.101602	0.270809								0.102102	0.269525	0.2726	0.268086
0.102102	0.270879								0.102603	0.269602	0.272646	0.268169
0.102603	0.270949								0.103103	0.269679	0.272692	0.268251
0.103103	0.271018								0.103604	0.269756	0.272737	0.268333
0.103604	0.271087								0.104104	0.269833	0.272782	0.268414
0.104104	0.271156								0.104605	0.269909	0.272827	0.268496
0.104605	0.271224								0.105105	0.269985	0.272872	0.268577
0.105105	0.271293								0.105606	0.27006	0.272916	0.268658
0.105606	0.27136								0.106106	0.270135	0.27296	0.268739
0.106106	0.271428								0.106607	0.27021	0.273004	0.268819
0.106607	0.271495								0.107107	0.270284	0.273048	0.2689
0.107107	0.271562								0.107608	0.270358	0.273092	0.26898
0.107608	0.271628								0.108108	0.270432	0.273135	0.26906
0.108108	0.271695								0.108609	0.270505	0.273178	0.269139
0.108609	0.27176								0.109109	0.270578	0.273221	0.269218
0.109109	0.271826								0.10961	0.270651	0.273263	0.269297
0.10961	0.271891								0.11011	0.270723	0.273305	0.269376
0.11011	0.271956								0.110611	0.270795	0.273347	0.269455
0.110611	0.272021								0.111111	0.270867	0.273389	0.269533
0.111111	0.272086								0.111612	0.270938	0.273431	0.269612
0.111612	0.27215								0.112112	0.271009	0.273472	0.269689
0.112112	0.272214								0.112613	0.27108	0.273513	0.269767
0.112613	0.272277								0.113113	0.27115	0.273554	0.269845
0.113113	0.272341								0.113614	0.27122	0.273595	0.269922
0.113614	0.272404								0.114114	0.27129	0.273635	0.269999
0.114114	0.272466								0.114615	0.271359	0.273675	0.270076
0.114615	0.272529								0.115115	0.271429	0.273716	0.270152
0.115115	0.272591								0.115616	0.271497	0.273755	0.270229
0.115616	0.272653								0.116116	0.271566	0.273795	0.270305
0.116116	0.272714								0.116617	0.271634	0.273834	0.270381
0.116617	0.272776								0.117117	0.271702	0.273874	0.270456
0.117117	0.272837								0.117618	0.27177	0.273912	0.270532
0.117618	0.272898								0.118118	0.271837	0.273951	0.270607
0.118118	0.272958								0.118619	0.271904	0.27399	0.270682
0.118619	0.273019								0.119119	0.271971	0.274028	0.270757
0.119119	0.273079								0.11962	0.272037	0.274066	0.270832
0.11962	0.273138								0.12012	0.272103	0.274104	0.270906
0.12012	0.273198								0.120621	0.272169	0.274142	0.27098
0.120621	0.273257								0.121121	0.272234	0.27418	0.271054
0.121121	0.273316								0.121622	0.2723	0.274217	0.271128
0.121622	0.273375								0.122122	0.272365	0.274254	0.271202
0.122122	0.273433								0.122623	0.272429	0.274291	0.271275
0.122623	0.273492								0.123123	0.272494	0.274328	0.271348
0.123123	0.27355								0.123624	0.272558	0.274365	0.271421
0.123624	0.273607								0.124124	0.272622	0.274401	0.271494
0.124124	0.273665								0.124625	0.272685	0.274437	0.271566
0.124625	0.273722								0.125125	0.272749	0.274473	0.271639
0.125125	0.273779								0.125626	0.272812	0.274509	0.271711
0.125626	0.273836								0.126126	0.272874	0.274545	0.271783
0.126126	0.273893								0.126627	0.272937	0.27458	0.271854
0.126627	0.273949								0.127127	0.272999	0.274616	0.271926
0.127127	0.274005								0.127628	0.273061	0.274651	0.271997
0.127628	0.274061								0.128128	0.273123	0.274686	0.272068
0.128128	0.274116								0.128629	0.273184	0.274721	0.272139
0.128629	0.274172								0.129129	0.273245	0.274755	0.27221
0.129129	0.274227								0.12963	0.273306	0.27479	0.272281
0.12963	0.274282								0.13013	0.273367	0.274824	0.272351
0.13013	0.274337								0.130631	0.273427	0.274858	0.272421
0.130631	0.274391								0.131131	0.273488	0.274892	0.272491
0.131131	0.274445								0.131632	0.273547	0.274926	0.272561
0.131632	0.274499								0.132132	0.273607	0.27496	0.27263
0.132132	0.274553								0.132633	0.273667	0.274993	0.2727
0.132633	0.274607								0.133133	0.273726	0.275026	0.272769
0.133133	0.27466								0.133634	0.273785	0.275059	0.272838
0.133634	0.274713								0.134134	0.273843	0.275092	0.272907
0.134134	0.274766								0.134635	0.273902	0.275125	0.272975
0.134635	0.274819								0.135135	0.27396	0.275158	0.273044
0.135135	0.274871								0.135636	0.274018	0.27519	0.273112
0.135636	0.274923								0.136136	0.274076	0.275223	0.27318
0.136136	0.274975								0.136637	0.274133	0.275255	0.273248
0.136637	0.275027								0.137137	0.27419	0.275287	0.273315
0.137137	0.275079								0.137638	0.274247	0.275319	0.273383
0.137638	0.27513								0.138138	0.274304	0.27535	0.27345
0.138138	0.275182								0.138639	0.274361	0.275382	0.273517
0.138639	0.275233								0.139139	0.274417	0.275413	0.273584
0.139139	0.275283								0.13964	0.274473	0.275445	0.273651
0.13964	0.275334								0.14014	0.274529	0.275476	0.273717
0.14014	0.275384								0.140641	0.274585	0.275507	0.273784
0.140641	0.275435								0.141141	0.27464	0.275538	0.27385
0.141141	0.275485								0.141642	0.274695	0.275568	0.273916
0.141642	0.275534								0.142142	0.27475	0.275599	0.273982
0.142142	0.275584								0.142643	0.274805	0.275629	0.274048
0.142643	0.275633								0.143143	0.27486	0.275659	0.274113
0.143143	0.275683								0.143644	0.274914	0.27569	0.274179
0.143644	0.275732								0.144144	0.274968	0.27572	0.274244
0.144144	0.27578								0.144645	0.275022	0.275749	0.274309
0.144645	0.275829								0.145145	0.275076	0.275779	0.274373
0.145145	0.275878								0.145646	0.275129	0.275809	0.274438
0.145646	0.275926								0.146146	0.275182	0.275838	0.274503
0.146146	0.275974								0.146647	0.275235	0.275867	0.274567
0.146647	0.276022								0.147147	0.275288	0.275896	0.274631
0.147147	0.27607								0.147648	0.275341	0.275926	0.274695
0.147648	0.276117								0.148148	0.275393	0.275954	0.274759
0.148148	0.276164								0.148649	0.275445	0.275983	0.274822
0.148649	0.276212								0.149149	0.275498	0.276012	0.274886
0.149149	0.276259								0.14965	0.275549	0.27604	0.274949
0.14965	0.276305								0.15015	0.275601	0.276069	0.275012
0.15015	0.276352								0.150651	0.275652	0.276097	0.275075
0.150651	0.276398								0.151151	0.275704	0.276125	0.275138
0.151151	0.276445								0.151652	0.275755	0.276153	0.2752
0.151652	0.276491								0.152152	0.275805	0.276181	0.275263
0.152152	0.276537								0.152653	0.275856	0.276209	0.275325
0.152653	0.276582								0.153153	0.275907	0.276236	0.275387
0.153153	0.276628								0.153654	0.275957	0.276264	0.275449
0.153654	0.276673								0.154154	0.276007	0.276291	0.275511
0.154154	0.276719								0.154655	0.276057	0.276318	0.275573
0.154655	0.276764								0.155155	0.276106	0.276345	0.275634
0.155155	0.276808								0.155656	0.276156	0.276372	0.275696
0.155656	0.276853								0.156156	0.276205	0.276399	0.275757
0.156156	0.276898								0.156657	0.276254	0.276426	0.275818
0.156657	0.276942								0.157157	0.276303	0.276453	0.275879
0.157157	0.276986								0.157658	0.276352	0.276479	0.275939
0.157658	0.27703								0.158158	0.2764	0.276506	0.276
0.158158	0.277074								0.158659	0.276449	0.276532	0.27606
0.158659	0.277118								0.159159	0.276497	0.276558	0.27612
0.159159	0.277162								0.15966	0.276545	0.276584	0.27618
0.15966	0.277205								0.16016	0.276593	0.27661	0.27624
0.16016	0.277248								0.160661	0.276641	0.276636	0.2763
0.160661	0.277291								0.161161	0.276688	0.276662	0.27636
0.161161	0.277334								0.161662	0.276735	0.276688	0.276419
0.161662	0.277377								0.162162	0.276783	0.276713	0.276479
0.162162	0.27742								0.162663	0.276829	0.276738	0.276538
0.162663	0.277462								0.163163	0.276876	0.276764	0.276597
0.163163	0.277504								0.163664	0.276923	0.276789	0.276656
0.163664	0.277546								0.164164	0.276969	0.276814	0.276714
0.164164	0.277588								0.164665	0.277016	0.276839	0.276773
0.164665	0.27763								0.165165	0.277062	0.276864	0.276831
0.165165	0.277672								0.165666	0.277108	0.276889	0.276889
0.165666	0.277713								0.166166	0.277153	0.276913	0.276948
0.166166	0.277755								0.166667	0.277199	0.276938	0.277006
0.166667	0.277796								0.167167	0.277244	0.276962	0.277063
0.167167	0.277837								0.167668	0.27729	0.276987	0.277121
0.167668	0.277878								0.168168	0.277335	0.277011	0.277179
0.168168	0.277919								0.168669	0.27738	0.277035	0.277236
0.168669	0.27796								0.169169	0.277424	0.277059	0.277293
0.169169	0.278								0.16967	0.277469	0.277083	0.27735
0.16967	0.27804								0.17017	0.277514	0.277107	0.277407
0.17017	0.278081								0.170671	0.277558	0.277131	0.277464
0.170671	0.278121								0.171171	0.277602	0.277155	0.277521
0.171171	0.278161								0.171672	0.277646	0.277178	0.277577
0.171672	0.2782								0.172172	0.27769	0.277202	0.277634
0.172172	0.27824								0.172673	0.277733	0.277225	0.27769
0.172673	0.27828								0.173173	0.277777	0.277248	0.277746
0.173173	0.278319								0.173674	0.27782	0.277271	0.277802
0.173674	0.278358								0.174174	0.277864	0.277295	0.277858
0.174174	0.278397								0.174675	0.277907	0.277318	0.277913
0.174675	0.278436								0.175175	0.277949	0.27734	0.277969
0.175175	0.278475								0.175676	0.277992	0.277363	0.278024
0.175676	0.278514								0.176176	0.278035	0.277386	0.27808
0.176176	0.278552								0.176677	0.278077	0.277409	0.278135
0.176677	0.278591								0.177177	0.27812	0.277431	0.27819
0.177177	0.278629								0.177678	0.278162	0.277454	0.278245
0.177678	0.278667								0.178178	0.278204	0.277476	0.278299
0.178178	0.278705								0.178679	0.278246	0.277498	0.278354
0.178679	0.278743								0.179179	0.278287	0.27752	0.278409
0.179179	0.278781								0.17968	0.278329	0.277542	0.278463
0.17968	0.278818								0.18018	0.27837	0.277564	0.278517
0.18018	0.278856								0.180681	0.278412	0.277586	0.278571
0.180681	0.278893								0.181181	0.278453	0.277608	0.278625
0.181181	0.27893								0.181682	0.278494	0.27763	0.278679
0.181682	0.278968								0.182182	0.278534	0.277652	0.278733
0.182182	0.279005								0.182683	0.278575	0.277673	0.278786
0.182683	0.279041								0.183183	0.278616	0.277695	0.27884
0.183183	0.279078								0.183684	0.278656	0.277716	0.278893
0.183684	0.279115								0.184184	0.278696	0.277737	0.278946
0.184184	0.279151								0.184685	0.278737	0.277759	0.278999
0.184685	0.279188								0.185185	0.278777	0.27778	0.279052
0.185185	0.279224								0.185686	0.278817	0.277801	0.279105
0.185686	0.27926								0.186186	0.278856	0.277822	0.279157
0.186186	0.279296								0.186687	0.278896	0.277843	0.27921
0.186687	0.279332								0.187187	0.278935	0.277863	0.279262
0.187187	0.279368								0.187688	0.278975	0.277884	0.279315
0.187688	0.279403								0.188188	0.279014	0.277905	0.279367
0.188188	0.279439								0.188689	0.279053	0.277925	0.279419
0.188689	0.279474								0.189189	0.279092	0.277946	0.279471
0.189189	0.279509								0.18969	0.279131	0.277966	0.279522
0.18969	0.279545								0.19019	0.279169	0.277987	0.279574
0.19019	0.27958								0.190691	0.279208	0.278007	0.279626
0.190691	0.279614								0.191191	0.279246	0.278027	0.279677
0.191191	0.279649								0.191692	0.279285	0.278047	0.279728
0.191692	0.279684								0.192192	0.279323	0.278067	0.279779
0.192192	0.279719								0.192693	0.279361	0.278087	0.27983
0.192693	0.279753								0.193193	0.279399	0.278107	0.279881
0.193193	0.279787								0.193694	0.279437	0.278127	0.279932
0.193694	0.279822								0.194194	0.279474	0.278147	0.279983
0.194194	0.279856								0.194695	0.279512	0.278166	0.280033
0.194695	0.27989								0.195195	0.279549	0.278186	0.280084
0.195195	0.279924								0.195696	0.279587	0.278206	0.280134
0.195696	0.279957								0.196196	0.279624	0.278225	0.280184
0.196196	0.279991								0.196697	0.279661	0.278244	0.280234
0.196697	0.280025								0.197197	0.279698	0.278264	0.280284
0.197197	0.280058								0.197698	0.279735	0.278283	0.280334
0.197698	0.280092								0.198198	0.279771	0.278302	0.280384
0.198198	0.280125								0.198699	0.279808	0.278321	0.280434
0.198699	0.280158								0.199199	0.279844	0.27834	0.280483
0.199199	0.280191								0.1997	0.279881	0.278359	0.280533
0.1997	0.280224								0.2002	0.279917	0.278378	0.280582
0.2002	0.280257								0.200701	0.279953	0.278397	0.280631
0.200701	0.280289								0.201201	0.279989	0.278416	0.28068
0.201201	0.280322								0.201702	0.280025	0.278434	0.280729
0.201702	0.280355								0.202202	0.28006	0.278453	0.280778
0.202202	0.280387								0.202703	0.280096	0.278471	0.280827
0.202703	0.280419								0.203203	0.280132	0.27849	0.280875
0.203203	0.280452								0.203704	0.280167	0.278508	0.280924
0.203704	0.280484								0.204204	0.280202	0.278527	0.280972
0.204204	0.280516								0.204705	0.280237	0.278545	0.28102
0.204705	0.280548								0.205205	0.280273	0.278563	0.281068
0.205205	0.280579								0.205706	0.280307	0.278581	0.281116
0.205706	0.280611								0.206206	0.280342	0.278599	0.281164
0.206206	0.280643								0.206707	0.280377	0.278617	0.281212
0.206707	0.280674								0.207207	0.280412	0.278635	0.28126
0.207207	0.280705								0.207708	0.280446	0.278653	0.281307
0.207708	0.280737								0.208208	0.280481	0.278671	0.281355
0.208208	0.280768								0.208709	0.280515	0.278689	0.281402
0.208709	0.280799								0.209209	0.280549	0.278706	0.28145
0.209209	0.28083								0.20971	0.280583	0.278724	0.281497
0.20971	0.280861								0.21021	0.280617	0.278741	0.281544
0.21021	0.280892								0.210711	0.280651	0.278759	0.281591
0.210711	0.280923								0.211211	0.280685	0.278776	0.281638
0.211211	0.280953								0.211712	0.280718	0.278794	0.281684
0.211712	0.280984								0.212212	0.280752	0.278811	0.281731
0.212212	0.281014								0.212713	0.280785	0.278828	0.281778
0.212713	0.281044								0.213213	0.280819	0.278846	0.281824
0.213213	0.281075								0.213714	0.280852	0.278863	0.28187
0.213714	0.281105								0.214214	0.280885	0.27888	0.281916
0.214214	0.281135								0.214715	0.280918	0.278897	0.281963
0.214715	0.281165								0.215215	0.280951	0.278914	0.282009
0.215215	0.281195								0.215716	0.280984	0.278931	0.282054
0.215716	0.281224								0.216216	0.281017	0.278947	0.2821
0.216216	0.281254								0.216717	0.281049	0.278964	0.282146
0.216717	0.281284								0.217217	0.281082	0.278981	0.282192
0.217217	0.281313								0.217718	0.281114	0.278998	0.282237
0.217718	0.281343								0.218218	0.281146	0.279014	0.282282
0.218218	0.281372								0.218719	0.281179	0.279031	0.282328
0.218719	0.281401								0.219219	0.281211	0.279047	0.282373
0.219219	0.28143								0.21972	0.281243	0.279064	0.282418
0.21972	0.281459								0.22022	0.281275	0.27908	0.282463
0.22022	0.281488								0.220721	0.281307	0.279096	0.282508
0.220721	0.281517								0.221221	0.281338	0.279113	0.282553
0.221221	0.281546								0.221722	0.28137	0.279129	0.282597
0.221722	0.281575								0.222222	0.281401	0.279145	0.282642
0.222222	0.281604								0.222723	0.281433	0.279161	0.282686
0.222723	0.281632								0.223223	0.281464	0.279177	0.282731
0.223223	0.281661								0.223724	0.281496	0.279193	0.282775
0.223724	0.281689								0.224224	0.281527	0.279209	0.282819
0.224224	0.281717								0.224725	0.281558	0.279225	0.282863
0.224725	0.281745								0.225225	0.281589	0.279241	0.282907
0.225225	0.281773								0.225726	0.28162	0.279256	0.282951
0.225726	0.281802								0.226226	0.28165	0.279272	0.282995
0.226226	0.281829								0.226727	0.281681	0.279288	0.283039
0.226727	0.281857								0.227227	0.281712	0.279303	0.283083
0.227227	0.281885								0.227728	0.281742	0.279319	0.283126
0.227728	0.281913								0.228228	0.281773	0.279335	0.283169
0.228228	0.28194								0.228729	0.281803	0.27935	0.283213
0.228729	0.281968								0.229229	0.281833	0.279365	0.283256
0.229229	0.281995								0.22973	0.281863	0.279381	0.283299
0.22973	0.282023								0.23023	0.281893	0.279396	0.283342
0.23023	0.28205								0.230731	0.281923	0.279411	0.283385
0.230731	0.282077								0.231231	0.281953	0.279426	0.283428
0.231231	0.282105								0.231732	0.281983	0.279442	0.283471
0.231732	0.282132								0.232232	0.282013	0.279457	0.283514
0.232232	0.282159								0.232733	0.282042	0.279472	0.283556
0.232733	0.282185								0.233233	0.282072	0.279487	0.283599
0.233233	0.282212								0.233734	0.282101	0.279502	0.283641
0.233734	0.282239								0.234234	0.282131	0.279517	0.283683
0.234234	0.282266								0.234735	0.28216	0.279532	0.283726
0.234735	0.282292								0.235235	0.282189	0.279546	0.283768
0.235235	0.282319								0.235736	0.282218	0.279561	0.28381
0.235736	0.282345								0.236236	0.282247	0.279576	0.283852
0.236236	0.282372								0.236737	0.282276	0.27959	0.283894
0.236737	0.282398								0.237237	0.282305	0.279605	0.283935
0.237237	0.282424								0.237738	0.282334	0.27962	0.283977
0.237738	0.28245								0.238238	0.282363	0.279634	0.284019
0.238238	0.282476								0.238739	0.282391	0.279649	0.28406
0.238739	0.282502								0.239239	0.28242	0.279663	0.284102
0.239239	0.282528								0.23974	0.282448	0.279677	0.284143
0.23974	0.282554								0.24024	0.282477	0.279692	0.284184
0.24024	0.28258								0.240741	0.282505	0.279706	0.284225
0.240741	0.282606								0.241241	0.282533	0.27972	0.284266
0.241241	0.282631								0.241742	0.282561	0.279735	0.284307
0.241742	0.282657								0.242242	0.282589	0.279749	0.284348
0.242242	0.282682								0.242743	0.282617	0.279763	0.284389
0.242743	0.282708								0.243243	0.282645	0.279777	0.28443
0.243243	0.282733								0.243744	0.282673	0.279791	0.28447
0.243744	0.282758								0.244244	0.282701	0.279805	0.284511
0.244244	0.282783								0.244745	0.282728	0.279819	0.284551
0.244745	0.282808								0.245245	0.282756	0.279833	0.284592
0.245245	0.282834								0.245746	0.282783	0.279847	0.284632
0.245746	0.282859								0.246246	0.282811	0.27986	0.284672
0.246246	0.282883								0.246747	0.282838	0.279874	0.284712
0.246747	0.282908								0.247247	0.282865	0.279888	0.284752
0.247247	0.282933								0.247748	0.282892	0.279901	0.284792
0.247748	0.282958								0.248248	0.28292	0.279915	0.284832
0.248248	0.282982								0.248749	0.282947	0.279929	0.284872
0.248749	0.283007								0.249249	0.282973	0.279942	0.284912
0.249249	0.283031								0.24975	0.283	0.279956	0.284951
0.24975	0.283056								0.25025	0.283027	0.279969	0.284991
0.25025	0.28308								0.250751	0.283054	0.279983	0.28503
0.250751	0.283104								0.251251	0.283081	0.279996	0.28507
0.251251	0.283129								0.251752	0.283107	0.280009	0.285109
0.251752	0.283153								0.252252	0.283134	0.280023	0.285148
0.252252	0.283177								0.252753	0.28316	0.280036	0.285187
0.252753	0.283201								0.253253	0.283186	0.280049	0.285226
0.253253	0.283225								0.253754	0.283213	0.280062	0.285265
0.253754	0.283249								0.254254	0.283239	0.280075	0.285304
0.254254	0.283273								0.254755	0.283265	0.280088	0.285343
0.254755	0.283296								0.255255	0.283291	0.280101	0.285382
0.255255	0.28332								0.255756	0.283317	0.280114	0.28542
0.255756	0.283344								0.256256	0.283343	0.280127	0.285459
0.256256	0.283367								0.256757	0.283369	0.28014	0.285497
0.256757	0.283391								0.257257	0.283395	0.280153	0.285536
0.257257	0.283414								0.257758	0.28342	0.280166	0.285574
0.257758	0.283438								0.258258	0.283446	0.280179	0.285612
0.258258	0.283461								0.258759	0.283472	0.280192	0.285651
0.258759	0.283484								0.259259	0.283497	0.280204	0.285689
0.259259	0.283507								0.25976	0.283522	0.280217	0.285727
0.25976	0.283531								0.26026	0.283548	0.28023	0.285765
0.26026	0.283554								0.260761	0.283573	0.280242	0.285802
0.260761	0.283577								0.261261	0.283598	0.280255	0.28584
0.261261	0.2836								0.261762	0.283624	0.280268	0.285878
0.261762	0.283622								0.262262	0.283649	0.28028	0.285916
0.262262	0.283645								0.262763	0.283674	0.280293	0.285953
0.262763	0.283668								0.263263	0.283699	0.280305	0.285991
0.263263	0.283691								0.263764	0.283723	0.280317	0.286028
0.263764	0.283713								0.264264	0.283748	0.28033	0.286065
0.264264	0.283736								0.264765	0.283773	0.280342	0.286103
0.264765	0.283758								0.265265	0.283798	0.280354	0.28614
0.265265	0.283781								0.265766	0.283822	0.280367	0.286177
0.265766	0.283803								0.266266	0.283847	0.280379	0.286214
0.266266	0.283826								0.266767	0.283871	0.280391	0.286251
0.266767	0.283848								0.267267	0.283896	0.280403	0.286288
0.267267	0.28387								0.267768	0.28392	0.280415	0.286324
0.267768	0.283892								0.268268	0.283944	0.280427	0.286361
0.268268	0.283914								0.268769	0.283969	0.280439	0.286398
0.268769	0.283936								0.269269	0.283993	0.280451	0.286434
0.269269	0.283958								0.26977	0.284017	0.280463	0.286471
0.26977	0.28398								0.27027	0.284041	0.280475	0.286507
0.27027	0.284002								0.270771	0.284065	0.280487	0.286544
0.270771	0.284024								0.271271	0.284089	0.280499	0.28658
0.271271	0.284046								0.271772	0.284113	0.280511	0.286616
0.271772	0.284067								0.272272	0.284136	0.280523	0.286652
0.272272	0.284089								0.272773	0.28416	0.280534	0.286688
0.272773	0.284111								0.273273	0.284184	0.280546	0.286724
0.273273	0.284132								0.273774	0.284207	0.280558	0.28676
0.273774	0.284154								0.274274	0.284231	0.280569	0.286796
0.274274	0.284175								0.274775	0.284254	0.280581	0.286832
0.274775	0.284196								0.275275	0.284278	0.280593	0.286868
0.275275	0.284218								0.275776	0.284301	0.280604	0.286903
0.275776	0.284239								0.276276	0.284325	0.280616	0.286939
0.276276	0.28426								0.276777	0.284348	0.280627	0.286974
0.276777	0.284281								0.277277	0.284371	0.280639	0.28701
0.277277	0.284302								0.277778	0.284394	0.28065	0.287045
0.277778	0.284323								0.278278	0.284417	0.280661	0.287081
0.278278	0.284344								0.278779	0.28444	0.280673	0.287116
0.278779	0.284365								0.279279	0.284463	0.280684	0.287151
0.279279	0.284386								0.27978	0.284486	0.280695	0.287186
0.27978	0.284407								0.28028	0.284509	0.280707	0.287221
0.28028	0.284428								0.280781	0.284531	0.280718	0.287256
0.280781	0.284448								0.281281	0.284554	0.280729	0.287291
0.281281	0.284469								0.281782	0.284577	0.28074	0.287326
0.281782	0.28449								0.282282	0.284599	0.280751	0.28736
0.282282	0.28451								0.282783	0.284622	0.280762	0.287395
0.282783	0.284531								0.283283	0.284644	0.280773	0.28743
0.283283	0.284551								0.283784	0.284667	0.280785	0.287464
0.283784	0.284572								0.284284	0.284689	0.280796	0.287499
0.284284	0.284592								0.284785	0.284711	0.280807	0.287533
0.284785	0.284612								0.285285	0.284734	0.280817	0.287567
0.285285	0.284632								0.285786	0.284756	0.280828	0.287602
0.285786	0.284653								0.286286	0.284778	0.280839	0.287636
0.286286	0.284673								0.286787	0.2848	0.28085	0.28767
0.286787	0.284693								0.287287	0.284822	0.280861	0.287704
0.287287	0.284713								0.287788	0.284844	0.280872	0.287738
0.287788	0.284733								0.288288	0.284866	0.280882	0.287772
0.288288	0.284753								0.288789	0.284888	0.280893	0.287806
0.288789	0.284773								0.289289	0.284909	0.280904	0.28784
0.289289	0.284793								0.28979	0.284931	0.280915	0.287874
0.28979	0.284812								0.29029	0.284953	0.280925	0.287907
0.29029	0.284832								0.290791	0.284974	0.280936	0.287941
0.290791	0.284852								0.291291	0.284996	0.280946	0.287974
0.291291	0.284871								0.291792	0.285018	0.280957	0.288008
0.291792	0.284891								0.292292	0.285039	0.280968	0.288041
0.292292	0.284911								0.292793	0.28506	0.280978	0.288075
0.292793	0.28493								0.293293	0.285082	0.280988	0.288108
0.293293	0.284949								0.293794	0.285103	0.280999	0.288141
0.293794	0.284969								0.294294	0.285124	0.281009	0.288174
0.294294	0.284988								0.294795	0.285146	0.28102	0.288208
0.294795	0.285008								0.295295	0.285167	0.28103	0.288241
0.295295	0.285027								0.295796	0.285188	0.28104	0.288274
0.295796	0.285046								0.296296	0.285209	0.281051	0.288306
0.296296	0.285065								0.296797	0.28523	0.281061	0.288339
0.296797	0.285084								0.297297	0.285251	0.281071	0.288372
0.297297	0.285103								0.297798	0.285272	0.281081	0.288405
0.297798	0.285122								0.298298	0.285292	0.281092	0.288438
0.298298	0.285141								0.298799	0.285313	0.281102	0.28847
0.298799	0.28516								0.299299	0.285334	0.281112	0.288503
0.299299	0.285179								0.2998	0.285355	0.281122	0.288535
0.2998	0.285198								0.3003	0.285375	0.281132	0.288568
0.3003	0.285217								0.300801	0.285396	0.281142	0.2886
0.300801	0.285236								0.301301	0.285416	0.281152	0.288632
0.301301	0.285254								0.301802	0.285437	0.281162	0.288664
0.301802	0.285273								0.302302	0.285457	0.281172	0.288697
0.302302	0.285291								0.302803	0.285478	0.281182	0.288729
0.302803	0.28531								0.303303	0.285498	0.281192	0.288761
0.303303	0.285329								0.303804	0.285518	0.281202	0.288793
0.303804	0.285347								0.304304	0.285539	0.281212	0.288825
0.304304	0.285365								0.304805	0.285559	0.281222	0.288857
0.304805	0.285384								0.305305	0.285579	0.281231	0.288888
0.305305	0.285402								0.305806	0.285599	0.281241	0.28892
0.305806	0.285421								0.306306	0.285619	0.281251	0.288952
0.306306	0.285439								0.306807	0.285639	0.281261	0.288984
0.306807	0.285457								0.307307	0.285659	0.28127	0.289015
0.307307	0.285475								0.307808	0.285679	0.28128	0.289047
0.307808	0.285493								0.308308	0.285699	0.28129	0.289078
0.308308	0.285511								0.308809	0.285718	0.281299	0.28911
0.308809	0.285529								0.309309	0.285738	0.281309	0.289141
0.309309	0.285547								0.30981	0.285758	0.281319	0.289172
0.30981	0.285565								0.31031	0.285778	0.281328	0.289203
0.31031	0.285583								0.310811	0.285797	0.281338	0.289235
0.310811	0.285601								0.311311	0.285817	0.281347	0.289266
0.311311	0.285619								0.311812	0.285836	0.281357	0.289297
0.311812	0.285637								0.312312	0.285856	0.281366	0.289328
0.312312	0.285654								0.312813	0.285875	0.281376	0.289359
0.312813	0.285672								0.313313	0.285894	0.281385	0.28939
0.313313	0.28569								0.313814	0.285914	0.281394	0.28942
0.313814	0.285707								0.314314	0.285933	0.281404	0.289451
0.314314	0.285725								0.314815	0.285952	0.281413	0.289482
0.314815	0.285742								0.315315	0.285971	0.281422	0.289513
0.315315	0.28576								0.315816	0.285991	0.281432	0.289543
0.315816	0.285777								0.316316	0.28601	0.281441	0.289574
0.316316	0.285795								0.316817	0.286029	0.28145	0.289604
0.316817	0.285812								0.317317	0.286048	0.281459	0.289635
0.317317	0.28583								0.317818	0.286067	0.281468	0.289665
0.317818	0.285847								0.318318	0.286086	0.281478	0.289695
0.318318	0.285864								0.318819	0.286105	0.281487	0.289726
0.318819	0.285881								0.319319	0.286123	0.281496	0.289756
0.319319	0.285898								0.31982	0.286142	0.281505	0.289786
0.31982	0.285916								0.32032	0.286161	0.281514	0.289816
0.32032	0.285933								0.320821	0.28618	0.281523	0.289846
0.320821	0.28595								0.321321	0.286198	0.281532	0.289876
0.321321	0.285967								0.321822	0.286217	0.281541	0.289906
0.321822	0.285984								0.322322	0.286235	0.28155	0.289936
0.322322	0.286001								0.322823	0.286254	0.281559	0.289966
0.322823	0.286017								0.323323	0.286272	0.281568	0.289996
0.323323	0.286034								0.323824	0.286291	0.281577	0.290025
0.323824	0.286051								0.324324	0.286309	0.281586	0.290055
0.324324	0.286068								0.324825	0.286328	0.281595	0.290085
0.324825	0.286085								0.325325	0.286346	0.281604	0.290114
0.325325	0.286101								0.325826	0.286364	0.281612	0.290144
0.325826	0.286118								0.326326	0.286383	0.281621	0.290173
0.326326	0.286135								0.326827	0.286401	0.28163	0.290203
0.326827	0.286151								0.327327	0.286419	0.281639	0.290232
0.327327	0.286168								0.327828	0.286437	0.281647	0.290261
0.327828	0.286184								0.328328	0.286455	0.281656	0.290291
0.328328	0.286201								0.328829	0.286473	0.281665	0.29032
0.328829	0.286217								0.329329	0.286491	0.281674	0.290349
0.329329	0.286234								0.32983	0.286509	0.281682	0.290378
0.32983	0.28625								0.33033	0.286527	0.281691	0.290407
0.33033	0.286266								0.330831	0.286545	0.281699	0.290436
0.330831	0.286283								0.331331	0.286563	0.281708	0.290465
0.331331	0.286299								0.331832	0.28658	0.281717	0.290494
0.331832	0.286315								0.332332	0.286598	0.281725	0.290523
0.332332	0.286331								0.332833	0.286616	0.281734	0.290551
0.332833	0.286347								0.333333	0.286633	0.281742	0.29058
0.333333	0.286363								0.333834	0.286651	0.281751	0.290609
0.333834	0.286379								0.334334	0.286669	0.281759	0.290637
0.334334	0.286395								0.334835	0.286686	0.281768	0.290666
0.334835	0.286411								0.335335	0.286704	0.281776	0.290695
0.335335	0.286427								0.335836	0.286721	0.281784	0.290723
0.335836	0.286443								0.336336	0.286739	0.281793	0.290751
0.336336	0.286459								0.336837	0.286756	0.281801	0.29078
0.336837	0.286475								0.337337	0.286773	0.281809	0.290808
0.337337	0.286491								0.337838	0.286791	0.281818	0.290836
0.337838	0.286507								0.338338	0.286808	0.281826	0.290865
0.338338	0.286522								0.338839	0.286825	0.281834	0.290893
0.338839	0.286538								0.339339	0.286842	0.281843	0.290921
0.339339	0.286554								0.33984	0.286859	0.281851	0.290949
0.33984	0.286569								0.34034	0.286876	0.281859	0.290977
0.34034	0.286585								0.340841	0.286894	0.281867	0.291005
0.340841	0.286601								0.341341	0.286911	0.281875	0.291033
0.341341	0.286616								0.341842	0.286928	0.281883	0.291061
0.341842	0.286632								0.342342	0.286944	0.281892	0.291089
0.342342	0.286647								0.342843	0.286961	0.2819	0.291117
0.342843	0.286663								0.343343	0.286978	0.281908	0.291144
0.343343	0.286678								0.343844	0.286995	0.281916	0.291172
0.343844	0.286693								0.344344	0.287012	0.281924	0.2912
0.344344	0.286709								0.344845	0.287029	0.281932	0.291227
0.344845	0.286724								0.345345	0.287045	0.28194	0.291255
0.345345	0.286739								0.345846	0.287062	0.281948	0.291282
0.345846	0.286754								0.346346	0.287079	0.281956	0.29131
0.346346	0.28677								0.346847	0.287095	0.281964	0.291337
0.346847	0.286785								0.347347	0.287112	0.281972	0.291364
0.347347	0.2868								0.347848	0.287129	0.28198	0.291392
0.347848	0.286815								0.348348	0.287145	0.281988	0.291419
0.348348	0.28683								0.348849	0.287162	0.281996	0.291446
0.348849	0.286845								0.349349	0.287178	0.282003	0.291473
0.349349	0.28686								0.34985	0.287194	0.282011	0.2915
0.34985	0.286875								0.35035	0.287211	0.282019	0.291528
0.35035	0.28689								0.350851	0.287227	0.282027	0.291555
0.350851	0.286905								0.351351	0.287243	0.282035	0.291582
0.351351	0.28692								0.351852	0.28726	0.282043	0.291608
0.351852	0.286935								0.352352	0.287276	0.28205	0.291635
0.352352	0.286949								0.352853	0.287292	0.282058	0.291662
0.352853	0.286964								0.353353	0.287308	0.282066	0.291689
0.353353	0.286979								0.353854	0.287324	0.282073	0.291716
0.353854	0.286994								0.354354	0.28734	0.282081	0.291742
0.354354	0.287008								0.354855	0.287356	0.282089	0.291769
0.354855	0.287023								0.355355	0.287373	0.282096	0.291796
0.355355	0.287038								0.355856	0.287388	0.282104	0.291822
0.355856	0.287052								0.356356	0.287404	0.282112	0.291849
0.356356	0.287067								0.356857	0.28742	0.282119	0.291875
0.356857	0.287081								0.357357	0.287436	0.282127	0.291902
0.357357	0.287096								0.357858	0.287452	0.282134	0.291928
0.357858	0.28711								0.358358	0.287468	0.282142	0.291954
0.358358	0.287125								0.358859	0.287484	0.282149	0.291981
0.358859	0.287139								0.359359	0.287499	0.282157	0.292007
0.359359	0.287153								0.35986	0.287515	0.282164	0.292033
0.35986	0.287168								0.36036	0.287531	0.282172	0.292059
0.36036	0.287182								0.360861	0.287546	0.282179	0.292085
0.360861	0.287196								0.361361	0.287562	0.282187	0.292111
0.361361	0.287211								0.361862	0.287578	0.282194	0.292138
0.361862	0.287225								0.362362	0.287593	0.282202	0.292163
0.362362	0.287239								0.362863	0.287609	0.282209	0.292189
0.362863	0.287253								0.363363	0.287624	0.282216	0.292215
0.363363	0.287267								0.363864	0.28764	0.282224	0.292241
0.363864	0.287281								0.364364	0.287655	0.282231	0.292267
0.364364	0.287295								0.364865	0.28767	0.282238	0.292293
0.364865	0.287309								0.365365	0.287686	0.282246	0.292318
0.365365	0.287323								0.365866	0.287701	0.282253	0.292344
0.365866	0.287337								0.366366	0.287716	0.28226	0.29237
0.366366	0.287351								0.366867	0.287732	0.282267	0.292395
0.366867	0.287365								0.367367	0.287747	0.282275	0.292421
0.367367	0.287379								0.367868	0.287762	0.282282	0.292446
0.367868	0.287393								0.368368	0.287777	0.282289	0.292472
0.368368	0.287407								0.368869	0.287792	0.282296	0.292497
0.368869	0.287421								0.369369	0.287807	0.282303	0.292523
0.369369	0.287434								0.36987	0.287822	0.282311	0.292548
0.36987	0.287448								0.37037	0.287837	0.282318	0.292573
0.37037	0.287462								0.370871	0.287852	0.282325	0.292599
0.370871	0.287476								0.371371	0.287867	0.282332	0.292624
0.371371	0.287489								0.371872	0.287882	0.282339	0.292649
0.371872	0.287503								0.372372	0.287897	0.282346	0.292674
0.372372	0.287516								0.372873	0.287912	0.282353	0.292699
0.372873	0.28753								0.373373	0.287927	0.28236	0.292724
0.373373	0.287544								0.373874	0.287942	0.282367	0.292749
0.373874	0.287557								0.374374	0.287957	0.282374	0.292774
0.374374	0.287571								0.374875	0.287971	0.282381	0.292799
0.374875	0.287584								0.375375	0.287986	0.282388	0.292824
0.375375	0.287598								0.375876	0.288001	0.282395	0.292849
0.375876	0.287611								0.376376	0.288015	0.282402	0.292874
0.376376	0.287624								0.376877	0.28803	0.282409	0.292898
0.376877	0.287638								0.377377	0.288045	0.282416	0.292923
0.377377	0.287651								0.377878	0.288059	0.282423	0.292948
0.377878	0.287664								0.378378	0.288074	0.28243	0.292972
0.378378	0.287678								0.378879	0.288088	0.282437	0.292997
0.378879	0.287691								0.379379	0.288103	0.282443	0.293022
0.379379	0.287704								0.37988	0.288117	0.28245	0.293046
0.37988	0.287717								0.38038	0.288132	0.282457	0.293071
0.38038	0.28773								0.380881	0.288146	0.282464	0.293095
0.380881	0.287744								0.381381	0.28816	0.282471	0.293119
0.381381	0.287757								0.381882	0.288175	0.282477	0.293144
0.381882	0.28777								0.382382	0.288189	0.282484	0.293168
0.382382	0.287783								0.382883	0.288203	0.282491	0.293192
0.382883	0.287796								0.383383	0.288217	0.282498	0.293217
0.383383	0.287809								0.383884	0.288232	0.282504	0.293241
0.383884	0.287822								0.384384	0.288246	0.282511	0.293265
0.384384	0.287835								0.384885	0.28826	0.282518	0.293289
0.384885	0.287848								0.385385	0.288274	0.282524	0.293313
0.385385	0.287861								0.385886	0.288288	0.282531	0.293337
0.385886	0.287873								0.386386	0.288302	0.282538	0.293361
0.386386	0.287886								0.386887	0.288316	0.282544	0.293385
0.386887	0.287899								0.387387	0.28833	0.282551	0.293409
0.387387	0.287912								0.387888	0.288344	0.282558	0.293433
0.387888	0.287925								0.388388	0.288358	0.282564	0.293457
0.388388	0.287937								0.388889	0.288372	0.282571	0.29348
0.388889	0.28795								0.389389	0.288386	0.282577	0.293504
0.389389	0.287963								0.38989	0.2884	0.282584	0.293528
0.38989	0.287976								0.39039	0.288414	0.28259	0.293552
0.39039	0.287988								0.390891	0.288428	0.282597	0.293575
0.390891	0.288001								0.391391	0.288441	0.282603	0.293599
0.391391	0.288013								0.391892	0.288455	0.28261	0.293622
0.391892	0.288026								0.392392	0.288469	0.282616	0.293646
0.392392	0.288038								0.392893	0.288483	0.282623	0.29367
0.392893	0.288051								0.393393	0.288496	0.282629	0.293693
0.393393	0.288063								0.393894	0.28851	0.282636	0.293716
0.393894	0.288076								0.394394	0.288524	0.282642	0.29374
0.394394	0.288088								0.394895	0.288537	0.282649	0.293763
0.394895	0.288101								0.395395	0.288551	0.282655	0.293786
0.395395	0.288113								0.395896	0.288564	0.282661	0.29381
0.395896	0.288126								0.396396	0.288578	0.282668	0.293833
0.396396	0.288138								0.396897	0.288591	0.282674	0.293856
0.396897	0.28815								0.397397	0.288605	0.28268	0.293879
0.397397	0.288163								0.397898	0.288618	0.282687	0.293902
0.397898	0.288175								0.398398	0.288632	0.282693	0.293926
0.398398	0.288187								0.398899	0.288645	0.282699	0.293949
0.398899	0.288199								0.399399	0.288658	0.282706	0.293972
0.399399	0.288212								0.3999	0.288672	0.282712	0.293995
0.3999	0.288224								0.4004	0.288685	0.282718	0.294018
0.4004	0.288236								0.400901	0.288698	0.282724	0.29404
0.400901	0.288248								0.401401	0.288711	0.282731	0.294063
0.401401	0.28826								0.401902	0.288725	0.282737	0.294086
0.401902	0.288272								0.402402	0.288738	0.282743	0.294109
0.402402	0.288284								0.402903	0.288751	0.282749	0.294132
0.402903	0.288296								0.403403	0.288764	0.282755	0.294154
0.403403	0.288308								0.403904	0.288777	0.282761	0.294177
0.403904	0.28832								0.404404	0.28879	0.282768	0.2942
0.404404	0.288332								0.404905	0.288804	0.282774	0.294222
0.404905	0.288344								0.405405	0.288817	0.28278	0.294245
0.405405	0.288356								0.405906	0.28883	0.282786	0.294267
0.405906	0.288368								0.406406	0.288843	0.282792	0.29429
0.406406	0.28838								0.406907	0.288856	0.282798	0.294312
0.406907	0.288392								0.407407	0.288868	0.282804	0.294335
0.407407	0.288404								0.407908	0.288881	0.28281	0.294357
0.407908	0.288415								0.408408	0.288894	0.282816	0.29438
0.408408	0.288427								0.408909	0.288907	0.282822	0.294402
0.408909	0.288439								0.409409	0.28892	0.282828	0.294424
0.409409	0.288451								0.40991	0.288933	0.282834	0.294447
0.40991	0.288462								0.41041	0.288946	0.28284	0.294469
0.41041	0.288474								0.410911	0.288958	0.282846	0.294491
0.410911	0.288486								0.411411	0.288971	0.282852	0.294513
0.411411	0.288497								0.411912	0.288984	0.282858	0.294535
0.411912	0.288509								0.412412	0.288997	0.282864	0.294557
0.412412	0.288521								0.412913	0.289009	0.28287	0.294579
0.412913	0.288532								0.413413	0.289022	0.282876	0.294601
0.413413	0.288544								0.413914	0.289035	0.282882	0.294623
0.413914	0.288555								0.414414	0.289047	0.282888	0.294645
0.414414	0.288567								0.414915	0.28906	0.282894	0.294667
0.414915	0.288578								0.415415	0.289072	0.2829	0.294689
0.415415	0.28859								0.415916	0.289085	0.282906	0.294711
0.415916	0.288601								0.416416	0.289097	0.282911	0.294733
0.416416	0.288613								0.416917	0.28911	0.282917	0.294755
0.416917	0.288624								0.417417	0.289122	0.282923	0.294776
0.417417	0.288635								0.417918	0.289135	0.282929	0.294798
0.417918	0.288647								0.418418	0.289147	0.282935	0.29482
0.418418	0.288658								0.418919	0.289159	0.282941	0.294841
0.418919	0.288669								0.419419	0.289172	0.282946	0.294863
0.419419	0.288681								0.41992	0.289184	0.282952	0.294885
0.41992	0.288692								0.42042	0.289196	0.282958	0.294906
0.42042	0.288703								0.420921	0.289209	0.282964	0.294928
0.420921	0.288714								0.421421	0.289221	0.282969	0.294949
0.421421	0.288726								0.421922	0.289233	0.282975	0.294971
0.421922	0.288737								0.422422	0.289245	0.282981	0.294992
0.422422	0.288748								0.422923	0.289258	0.282986	0.295013
0.422923	0.288759								0.423423	0.28927	0.282992	0.295035
0.423423	0.28877								0.423924	0.289282	0.282998	0.295056
0.423924	0.288781								0.424424	0.289294	0.283003	0.295077
0.424424	0.288792								0.424925	0.289306	0.283009	0.295099
0.424925	0.288804								0.425425	0.289318	0.283015	0.29512
0.425425	0.288815								0.425926	0.28933	0.28302	0.295141
0.425926	0.288826								0.426426	0.289342	0.283026	0.295162
0.426426	0.288837								0.426927	0.289354	0.283032	0.295183
0.426927	0.288848								0.427427	0.289366	0.283037	0.295204
0.427427	0.288859								0.427928	0.289378	0.283043	0.295226
0.427928	0.28887								0.428428	0.28939	0.283048	0.295247
0.428428	0.28888								0.428929	0.289402	0.283054	0.295268
0.428929	0.288891								0.429429	0.289414	0.283059	0.295289
0.429429	0.288902								0.42993	0.289426	0.283065	0.295309
0.42993	0.288913								0.43043	0.289438	0.283071	0.29533
0.43043	0.288924								0.430931	0.28945	0.283076	0.295351
0.430931	0.288935								0.431431	0.289462	0.283082	0.295372
0.431431	0.288946								0.431932	0.289473	0.283087	0.295393
0.431932	0.288956								0.432432	0.289485	0.283093	0.295414
0.432432	0.288967								0.432933	0.289497	0.283098	0.295434
0.432933	0.288978								0.433433	0.289509	0.283103	0.295455
0.433433	0.288989								0.433934	0.28952	0.283109	0.295476
0.433934	0.288999								0.434434	0.289532	0.283114	0.295496
0.434434	0.28901								0.434935	0.289544	0.28312	0.295517
0.434935	0.289021								0.435435	0.289555	0.283125	0.295538
0.435435	0.289031								0.435936	0.289567	0.283131	0.295558
0.435936	0.289042								0.436436	0.289579	0.283136	0.295579
0.436436	0.289053								0.436937	0.28959	0.283141	0.295599
0.436937	0.289063								0.437437	0.289602	0.283147	0.29562
0.437437	0.289074								0.437938	0.289613	0.283152	0.29564
0.437938	0.289084								0.438438	0.289625	0.283158	0.295661
0.438438	0.289095								0.438939	0.289636	0.283163	0.295681
0.438939	0.289105								0.439439	0.289648	0.283168	0.295701
0.439439	0.289116								0.43994	0.289659	0.283174	0.295722
0.43994	0.289126								0.44044	0.289671	0.283179	0.295742
0.44044	0.289137								0.440941	0.289682	0.283184	0.295762
0.440941	0.289147								0.441441	0.289693	0.283189	0.295782
0.441441	0.289158								0.441942	0.289705	0.283195	0.295803
0.441942	0.289168								0.442442	0.289716	0.2832	0.295823
0.442442	0.289178								0.442943	0.289727	0.283205	0.295843
0.442943	0.289189								0.443443	0.289739	0.283211	0.295863
0.443443	0.289199								0.443944	0.28975	0.283216	0.295883
0.443944	0.289209								0.444444	0.289761	0.283221	0.295903
0.444444	0.28922								0.444945	0.289773	0.283226	0.295923
0.444945	0.28923								0.445445	0.289784	0.283231	0.295943
0.445445	0.28924								0.445946	0.289795	0.283237	0.295963
0.445946	0.28925								0.446446	0.289806	0.283242	0.295983
0.446446	0.289261								0.446947	0.289817	0.283247	0.296003
0.446947	0.289271								0.447447	0.289829	0.283252	0.296023
0.447447	0.289281								0.447948	0.28984	0.283257	0.296042
0.447948	0.289291								0.448448	0.289851	0.283262	0.296062
0.448448	0.289301								0.448949	0.289862	0.283268	0.296082
0.448949	0.289312								0.449449	0.289873	0.283273	0.296102
0.449449	0.289322								0.44995	0.289884	0.283278	0.296122
0.44995	0.289332								0.45045	0.289895	0.283283	0.296141
0.45045	0.289342								0.450951	0.289906	0.283288	0.296161
0.450951	0.289352								0.451451	0.289917	0.283293	0.296181
0.451451	0.289362								0.451952	0.289928	0.283298	0.2962
0.451952	0.289372								0.452452	0.289939	0.283303	0.29622
0.452452	0.289382								0.452953	0.28995	0.283308	0.296239
0.452953	0.289392								0.453453	0.289961	0.283313	0.296259
0.453453	0.289402								0.453954	0.289972	0.283319	0.296278
0.453954	0.289412								0.454454	0.289982	0.283324	0.296298
0.454454	0.289422								0.454955	0.289993	0.283329	0.296317
0.454955	0.289432								0.455455	0.290004	0.283334	0.296337
0.455455	0.289442								0.455956	0.290015	0.283339	0.296356
0.455956	0.289452								0.456456	0.290026	0.283344	0.296375
0.456456	0.289461								0.456957	0.290037	0.283349	0.296395
0.456957	0.289471								0.457457	0.290047	0.283354	0.296414
0.457457	0.289481								0.457958	0.290058	0.283359	0.296433
0.457958	0.289491								0.458458	0.290069	0.283363	0.296452
0.458458	0.289501								0.458959	0.290079	0.283368	0.296472
0.458959	0.289511								0.459459	0.29009	0.283373	0.296491
0.459459	0.28952								0.45996	0.290101	0.283378	0.29651
0.45996	0.28953								0.46046	0.290111	0.283383	0.296529
0.46046	0.28954								0.460961	0.290122	0.283388	0.296548
0.460961	0.289549								0.461461	0.290133	0.283393	0.296567
0.461461	0.289559								0.461962	0.290143	0.283398	0.296586
0.461962	0.289569								0.462462	0.290154	0.283403	0.296605
0.462462	0.289579								0.462963	0.290164	0.283408	0.296624
0.462963	0.289588								0.463463	0.290175	0.283413	0.296643
0.463463	0.289598								0.463964	0.290185	0.283417	0.296662
0.463964	0.289607								0.464464	0.290196	0.283422	0.296681
0.464464	0.289617								0.464965	0.290206	0.283427	0.2967
0.464965	0.289627								0.465465	0.290217	0.283432	0.296719
0.465465	0.289636								0.465966	0.290227	0.283437	0.296738
0.465966	0.289646								0.466466	0.290238	0.283442	0.296756
0.466466	0.289655								0.466967	0.290248	0.283446	0.296775
0.466967	0.289665								0.467467	0.290258	0.283451	0.296794
0.467467	0.289674								0.467968	0.290269	0.283456	0.296813
0.467968	0.289684								0.468468	0.290279	0.283461	0.296831
0.468468	0.289693								0.468969	0.290289	0.283466	0.29685
0.468969	0.289703								0.469469	0.2903	0.28347	0.296869
0.469469	0.289712								0.46997	0.29031	0.283475	0.296887
0.46997	0.289722								0.47047	0.29032	0.28348	0.296906
0.47047	0.289731								0.470971	0.290331	0.283484	0.296924
0.470971	0.28974								0.471471	0.290341	0.283489	0.296943
0.471471	0.28975								0.471972	0.290351	0.283494	0.296961
0.471972	0.289759								0.472472	0.290361	0.283499	0.29698
0.472472	0.289768								0.472973	0.290371	0.283503	0.296998
0.472973	0.289778								0.473473	0.290382	0.283508	0.297017
0.473473	0.289787								0.473974	0.290392	0.283513	0.297035
0.473974	0.289796								0.474474	0.290402	0.283517	0.297053
0.474474	0.289806								0.474975	0.290412	0.283522	0.297072
0.474975	0.289815								0.475475	0.290422	0.283527	0.29709
0.475475	0.289824								0.475976	0.290432	0.283531	0.297108
0.475976	0.289833								0.476476	0.290442	0.283536	0.297127
0.476476	0.289842								0.476977	0.290452	0.283541	0.297145
0.476977	0.289852								0.477477	0.290462	0.283545	0.297163
0.477477	0.289861								0.477978	0.290472	0.28355	0.297181
0.477978	0.28987								0.478478	0.290482	0.283554	0.297199
0.478478	0.289879								0.478979	0.290492	0.283559	0.297218
0.478979	0.289888								0.479479	0.290502	0.283564	0.297236
0.479479	0.289897								0.47998	0.290512	0.283568	0.297254
0.47998	0.289906								0.48048	0.290522	0.283573	0.297272
0.48048	0.289916								0.480981	0.290532	0.283577	0.29729
0.480981	0.289925								0.481481	0.290542	0.283582	0.297308
0.481481	0.289934								0.481982	0.290552	0.283586	0.297326
0.481982	0.289943								0.482482	0.290562	0.283591	0.297344
0.482482	0.289952								0.482983	0.290572	0.283596	0.297362
0.482983	0.289961								0.483483	0.290581	0.2836	0.29738
0.483483	0.28997								0.483984	0.290591	0.283605	0.297398
0.483984	0.289979								0.484484	0.290601	0.283609	0.297415
0.484484	0.289988								0.484985	0.290611	0.283614	0.297433
0.484985	0.289997								0.485485	0.290621	0.283618	0.297451
0.485485	0.290006								0.485986	0.29063	0.283623	0.297469
0.485986	0.290015								0.486486	0.29064	0.283627	0.297487
0.486486	0.290023								0.486987	0.29065	0.283631	0.297504
0.486987	0.290032								0.487487	0.290659	0.283636	0.297522
0.487487	0.290041								0.487988	0.290669	0.28364	0.29754
0.487988	0.29005								0.488488	0.290679	0.283645	0.297557
0.488488	0.290059								0.488989	0.290688	0.283649	0.297575
0.488989	0.290068								0.489489	0.290698	0.283654	0.297593
0.489489	0.290077								0.48999	0.290708	0.283658	0.29761
0.48999	0.290085								0.49049	0.290717	0.283663	0.297628
0.49049	0.290094								0.490991	0.290727	0.283667	0.297645
0.490991	0.290103								0.491491	0.290736	0.283671	0.297663
0.491491	0.290112								0.491992	0.290746	0.283676	0.29768
0.491992	0.29012								0.492492	0.290756	0.28368	0.297698
0.492492	0.290129								0.492993	0.290765	0.283684	0.297715
0.492993	0.290138								0.493493	0.290775	0.283689	0.297733
0.493493	0.290147								0.493994	0.290784	0.283693	0.29775
0.493994	0.290155								0.494494	0.290794	0.283697	0.297767
0.494494	0.290164								0.494995	0.290803	0.283702	0.297785
0.494995	0.290173								0.495495	0.290812	0.283706	0.297802
0.495495	0.290181								0.495996	0.290822	0.28371	0.297819
0.495996	0.29019								0.496496	0.290831	0.283715	0.297837
0.496496	0.290198								0.496997	0.290841	0.283719	0.297854
0.496997	0.290207								0.497497	0.29085	0.283723	0.297871
0.497497	0.290216								0.497998	0.290859	0.283728	0.297888
0.497998	0.290224								0.498498	0.290869	0.283732	0.297905
0.498498	0.290233								0.498999	0.290878	0.283736	0.297923
0.498999	0.290241								0.499499	0.290887	0.283741	0.29794
0.499499	0.29025								0.5	0.290897	0.283745	0.297957
0.5	0.290258

## Sheet: Fig 2bcd
Fig 2bcd			anti-Get5
			anti-Rpl26
performed in duplicate			anti-Rpl35
			anti-FLAG

## Sheet: Fig 3b
Fig 3b	anti-PAP
				a-PAP						CRAC autoradiograph

## Sheet: Fig 4c
Fig 4c			anti-Srp54	anti-Rpl4
performed in duplicate

## Sheet: Fig 4de
Fig 4de			anti-Srp54
performed in duplicate			anti-Get4
			anti-Get5	anti-Rpl31

## Sheet: Fig 4g
Fig 4g		anti-Sgt2	anti-rps9
performed in duplicate

## Sheet: Fig 4h
	Fig 4h		anti-Sgt2	anti-Get4	anti-Rpl31
performed in duplicate			anti-Rps9	anti-Get5

## Sheet: Fig 4i
Fig 4i	anti-Sgt2	anti-Rps9

[truncated: 25 more sheets: Fig 5a, Fig 5b, Fig 5c, Fig 5d, Fig 5e, Fig 5f, Fig 6a, Fig 6b, Fig 6c, Fig 6def, Fig S1, Fig S2, Fig S3, Fig S4, Fig S5, Sequences, Other antibodies for Get5 XL, Full mass spec list, GO Term Analysis, Process GOrilla …]
